# Supplementary material for: Detection of IgG Antibodies Against COVID-19 N-Protein by Hybrid Graphene–Nanorod Sensor
Source: Biosensors (Basel). 2025 Mar 4;15(3):164. doi: 10.3390/bios15030164 (PMC11940001; doi:10.3390/bios15030164)
Supplement: Supplementary file 1 [file biosensors-15-00164-s001.zip]

Archive with 1 entries (1 files):
- biosensors-3485351-supplementary.pdf
